# Supplementary material for: Body Composition Changes After Bariatric Surgery or Treatment With GLP-1 Receptor Agonists
Source: JAMA Netw Open. 2026 Jan 9;9(1):e2553323. doi: 10.1001/jamanetworkopen.2025.53323 (PMC12789952; doi:10.1001/jamanetworkopen.2025.53323)
Supplement: Supplement 2. — eTable 1. Number of Participants Contributing to Each Time Bin by Treatment and Stratification eTable 2. Changes in Body Composition Following Bariatric Surgery or GLP-1RA Treatment by Sex eTable 3. Changes in Body Composition Following Bariatric Surgery or GLP-1RA Treatment by Race eTable 4. Changes in Body Composition Following Bariatric Surgery or GLP-1RA Treatment by BMI ≤40 or >40 kg/m2 eTable 5. Changes in Body Composition Following Bariatric Surgery or GLP-1RA Treatment by Diabetes History eTable 6. Changes in Body Composition Following Bariatric Surgery or GLP-1RA Treatment for <12 or ≥12 Months [file jamanetwopen-e2553323-s002.xlsx]

## Sheet: Table of contents
Wang Z, Wang L, Zhang X, et al. Body composition changes after bariatric surgery or treatment with GLP-1 receptor agonists. JAMA Netw Open. 2026;9(1):e2553323. doi:10.1001/jamanetworkopen.2025.53323
This supplemental material has been provided by the authors to give readers additional information about their work.
eTable 1. Number of Participants Contributing to Each Time Bin by Treatment and Stratification
eTable 2. Changes in Body Composition Following Bariatric Surgery or GLP-1RA Treatment by Sex
eTable 3. Changes in Body Composition Following Bariatric Surgery or GLP-1RA Treatment by Race
eTable 4. Changes in Body Composition Following Bariatric Surgery or GLP-1RA Treatment by BMI ≤40 or >40 kg/m2
eTable 5. Changes in Body Composition Following Bariatric Surgery or GLP-1RA Treatment by Diabetes History
eTable 6. Changes in Body Composition Following Bariatric Surgery or GLP-1RA Treatment for <12 or ≥12 Months

## Sheet: eTable1
eTable 1. Number of participants contributing to each time bin by treatment and stratification
Analysis	Stratum	Outcome	Treatment	0	0.5	1	2	3	4	5	6	7	8	9	10	11	12	13	14	15	16	17	18	19	20	21	22	23	24
Overall	NA	Fat Mass (FM) Loss (%)	Surgery	1254	1156	1117	235	749	65	116	585	103	71	221	64	57	504	102	29	36	23	32	232	83	30	21	20	31	77
Overall	NA	Fat Mass (FM) Loss (%)	GLP-1RA	1650	22	83	227	489	378	315	266	273	270	293	244	195	238	174	176	172	137	147	134	100	97	76	69	84	39
Overall	NA	Fat-Free Mass (FFM) Loss (%)	Surgery	1255	1166	1120	233	752	65	115	588	103	71	224	70	61	523	105	31	35	25	32	241	84	33	21	21	31	77
Overall	NA	Fat-Free Mass (FFM) Loss (%)	GLP-1RA	1649	22	83	227	485	377	317	266	273	270	292	244	198	237	172	176	172	140	146	133	99	98	76	69	83	39
Overall	NA	FFM-to-FM ratio	Surgery	1252	1156	1117	233	751	65	115	584	103	71	222	64	58	507	102	29	36	23	32	231	83	30	21	20	30	77
Overall	NA	FFM-to-FM ratio	GLP-1RA	1645	22	83	227	488	378	317	268	273	270	293	245	198	237	173	177	172	140	147	133	100	98	76	69	84	39
Sex	Female	Fat Mass (FM) Loss (%)	Surgery	1031	955	920	189	621	55	99	487	91	63	186	59	51	436	90	24	31	21	28	199	75	25	17	16	27	64
Sex	Male	Fat Mass (FM) Loss (%)	Surgery	223	201	197	46	128	10	17	98	12	8	35	5	6	68	12	5	5	2	4	33	8	5	4	4	4	13
Sex	Female	Fat Mass (FM) Loss (%)	GLP-1RA	1325	17	67	185	397	289	259	220	221	209	245	201	162	200	141	142	144	108	117	107	82	79	64	55	67	32
Sex	Male	Fat Mass (FM) Loss (%)	GLP-1RA	325	5	16	42	92	89	56	46	52	61	48	43	33	38	33	34	28	29	30	27	18	18	12	14	17	7
Sex	Female	Fat-Free Mass (FFM) Loss (%)	Surgery	1031	962	920	186	620	55	98	487	91	63	186	62	52	449	92	26	30	22	28	205	76	27	17	16	27	64
Sex	Male	Fat-Free Mass (FFM) Loss (%)	Surgery	224	204	200	47	132	10	17	101	12	8	38	8	9	74	13	5	5	3	4	36	8	6	4	5	4	13
Sex	Female	Fat-Free Mass (FFM) Loss (%)	GLP-1RA	1324	17	67	185	394	288	260	220	221	209	244	201	165	199	139	142	144	111	116	106	81	80	64	55	66	32
Sex	Male	Fat-Free Mass (FFM) Loss (%)	GLP-1RA	325	5	16	42	91	89	57	46	52	61	48	43	33	38	33	34	28	29	30	27	18	18	12	14	17	7
Sex	Female	FFM-to-FM ratio	Surgery	1029	953	917	187	621	55	98	484	91	63	186	59	51	437	90	24	31	21	28	197	75	25	17	16	26	64
Sex	Male	FFM-to-FM ratio	Surgery	223	203	200	46	130	10	17	100	12	8	36	5	7	70	12	5	5	2	4	34	8	5	4	4	4	13
Sex	Female	FFM-to-FM ratio	GLP-1RA	1321	17	67	185	397	289	260	222	221	209	245	202	165	199	140	143	144	111	117	106	82	80	64	55	67	32
Sex	Male	FFM-to-FM ratio	GLP-1RA	324	5	16	42	91	89	57	46	52	61	48	43	33	38	33	34	28	29	30	27	18	18	12	14	17	7
Race	Black	Fat Mass (FM) Loss (%)	Surgery	249	228	222	44	139	16	22	93	20	23	35	13	10	77	16	8	7	5	7	36	16	5	3	3	13	12
Race	White	Fat Mass (FM) Loss (%)	Surgery	987	910	878	187	599	48	91	486	80	48	182	51	45	418	86	21	26	17	25	192	66	24	18	17	17	64
Race	Black	Fat Mass (FM) Loss (%)	GLP-1RA	422	6	25	60	117	87	78	60	70	67	66	51	52	62	39	54	46	24	41	35	23	31	20	15	20	10
Race	White	Fat Mass (FM) Loss (%)	GLP-1RA	1121	15	56	154	347	263	211	194	188	186	209	177	135	161	127	112	116	107	105	91	70	58	54	53	61	28
Race	Black	Fat-Free Mass (FFM) Loss (%)	Surgery	249	229	220	44	139	16	21	94	20	23	35	13	10	79	16	8	7	5	7	34	16	6	3	3	12	12
Race	White	Fat-Free Mass (FFM) Loss (%)	Surgery	988	919	883	186	602	48	91	488	80	48	185	56	48	435	88	23	25	19	25	203	67	26	18	18	18	64
Race	Black	Fat-Free Mass (FFM) Loss (%)	GLP-1RA	422	6	25	60	117	87	78	61	71	67	66	51	52	62	39	54	46	24	40	34	23	31	20	15	20	10
Race	White	Fat-Free Mass (FFM) Loss (%)	GLP-1RA	1120	15	56	154	344	262	212	194	188	186	209	177	138	160	126	113	116	109	105	91	70	59	54	53	61	28
Race	Black	FFM-to-FM ratio	Surgery	249	227	220	44	139	16	21	93	20	23	35	13	10	77	16	8	7	5	7	34	16	5	3	3	12	12
Race	White	FFM-to-FM ratio	Surgery	985	911	880	186	601	48	91	485	80	48	183	51	46	421	86	21	26	17	25	193	66	24	18	17	17	64
Race	Black	FFM-to-FM ratio	GLP-1RA	421	6	25	60	117	87	78	61	71	67	66	51	52	62	39	54	46	24	41	34	23	31	20	15	20	10
Race	White	FFM-to-FM ratio	GLP-1RA	1117	15	56	154	346	263	212	195	188	186	209	178	138	160	126	113	116	109	105	91	70	59	54	53	61	28
Baseline BMI	>40	Fat Mass (FM) Loss (%)	Surgery	1063	981	947	205	623	48	97	507	86	59	196	51	43	430	83	27	35	20	30	203	67	28	20	18	26	67
Baseline BMI	≤40	Fat Mass (FM) Loss (%)	Surgery	188	172	167	30	124	16	19	78	16	12	25	13	14	73	18	2	1	3	2	29	16	2	1	2	5	10
Baseline BMI	>40	Fat Mass (FM) Loss (%)	GLP-1RA	762	19	57	113	218	177	142	135	135	128	141	128	96	121	87	94	79	76	82	75	55	62	43	43	50	20
Baseline BMI	≤40	Fat Mass (FM) Loss (%)	GLP-1RA	888	3	26	114	271	201	173	131	138	142	152	116	99	117	87	82	93	61	65	59	45	35	33	26	34	19
Baseline BMI	>40	Fat-Free Mass (FFM) Loss (%)	Surgery	1063	989	949	203	626	48	96	507	86	59	197	54	46	440	85	29	34	20	30	207	68	30	20	18	25	67
Baseline BMI	≤40	Fat-Free Mass (FFM) Loss (%)	Surgery	189	174	168	30	124	16	19	81	16	12	27	16	15	82	19	2	1	5	2	34	16	3	1	3	6	10
Baseline BMI	>40	Fat-Free Mass (FFM) Loss (%)	GLP-1RA	761	19	57	113	216	175	144	134	135	128	141	127	96	121	87	95	79	78	81	74	55	62	43	43	50	20
Baseline BMI	≤40	Fat-Free Mass (FFM) Loss (%)	GLP-1RA	888	3	26	114	269	202	173	132	138	142	151	117	102	116	85	81	93	62	65	59	44	36	33	26	33	19
Baseline BMI	>40	FFM-to-FM ratio	Surgery	1061	981	947	204	625	48	96	505	86	59	197	51	44	432	83	27	35	20	30	201	67	28	20	18	25	67
Baseline BMI	≤40	FFM-to-FM ratio	Surgery	188	172	167	29	124	16	19	79	16	12	25	13	14	74	18	2	1	3	2	30	16	2	1	2	5	10
Baseline BMI	>40	FFM-to-FM ratio	GLP-1RA	761	19	57	113	217	176	144	135	135	128	141	128	96	121	87	95	79	78	82	74	55	62	43	43	50	20
Baseline BMI	≤40	FFM-to-FM ratio	GLP-1RA	884	3	26	114	271	202	173	133	138	142	152	117	102	116	86	82	93	62	65	59	45	36	33	26	34	19
Diabetes	Diabetes	Fat Mass (FM) Loss (%)	Surgery	433	396	372	79	260	30	38	207	35	28	76	31	12	178	41	11	15	11	8	73	31	10	7	7	11	29
Diabetes	No Diabetes	Fat Mass (FM) Loss (%)	Surgery	821	760	745	156	489	35	78	378	68	43	145	33	45	326	61	18	21	12	24	159	52	20	14	13	20	48
Diabetes	Diabetes	Fat Mass (FM) Loss (%)	GLP-1RA	480	12	36	73	152	110	89	85	76	93	80	62	61	76	61	51	55	42	49	43	31	26	25	33	25	13
Diabetes	No Diabetes	Fat Mass (FM) Loss (%)	GLP-1RA	1170	10	47	154	337	268	226	181	197	177	213	182	134	162	113	125	117	95	98	91	69	71	51	36	59	26
Diabetes	Diabetes	Fat-Free Mass (FFM) Loss (%)	Surgery	434	399	376	79	264	30	38	206	36	28	75	34	15	185	42	11	14	11	8	76	32	12	7	7	12	29
Diabetes	No Diabetes	Fat-Free Mass (FFM) Loss (%)	Surgery	821	767	744	154	488	35	77	382	67	43	149	36	46	338	63	20	21	14	24	165	52	21	14	14	19	48
Diabetes	Diabetes	Fat-Free Mass (FFM) Loss (%)	GLP-1RA	480	12	36	73	152	110	90	85	75	93	80	61	62	76	61	51	55	43	48	43	31	26	25	33	25	13
Diabetes	No Diabetes	Fat-Free Mass (FFM) Loss (%)	GLP-1RA	1169	10	47	154	333	267	227	181	198	177	212	183	136	161	111	125	117	97	98	90	68	72	51	36	58	26
Diabetes	Diabetes	FFM-to-FM ratio	Surgery	432	398	374	78	262	30	38	206	36	28	76	31	13	179	41	11	15	11	8	73	31	10	7	7	11	29
Diabetes	No Diabetes	FFM-to-FM ratio	Surgery	820	758	743	155	489	35	77	378	67	43	146	33	45	328	61	18	21	12	24	158	52	20	14	13	19	48
Diabetes	Diabetes	FFM-to-FM ratio	GLP-1RA	480	12	36	73	152	110	90	85	75	93	80	62	62	76	61	51	55	43	49	43	31	26	25	33	25	13
Diabetes	No Diabetes	FFM-to-FM ratio	GLP-1RA	1165	10	47	154	336	268	227	183	198	177	213	183	136	161	112	126	117	97	98	90	69	72	51	36	59	26
GLP-1 Duration	Surgery	Fat Mass (FM) Loss (%)	Surgery	1254	1156	1117	235	749	65	116	585	103	71	221	64	57	504	102	29	36	23	32	232	83	30	21	20	31	77
GLP-1 Duration	<12 months	Fat Mass (FM) Loss (%)	GLP-1RA	823	8	35	76	174	232	177	100	117	125	157	114	76	91	64	57	56	37	35	32	20	20	16	8	15	7
GLP-1 Duration	≥12 months	Fat Mass (FM) Loss (%)	GLP-1RA	827	14	48	151	315	146	138	166	156	145	136	130	119	147	110	119	116	100	112	102	80	77	60	61	69	32
GLP-1 Duration	Surgery	Fat-Free Mass (FFM) Loss (%)	Surgery	1255	1166	1120	233	752	65	115	588	103	71	224	70	61	523	105	31	35	25	32	241	84	33	21	21	31	77
GLP-1 Duration	<12 months	Fat-Free Mass (FFM) Loss (%)	GLP-1RA	823	8	35	76	172	232	178	102	117	125	157	115	78	91	64	57	56	38	34	32	20	20	16	8	15	7
GLP-1 Duration	≥12 months	Fat-Free Mass (FFM) Loss (%)	GLP-1RA	826	14	48	151	313	145	139	164	156	145	135	129	120	146	108	119	116	102	112	101	79	78	60	61	68	32
GLP-1 Duration	Surgery	FFM-to-FM ratio	Surgery	1252	1156	1117	233	751	65	115	584	103	71	222	64	58	507	102	29	36	23	32	231	83	30	21	20	30	77
GLP-1 Duration	<12 months	FFM-to-FM ratio	GLP-1RA	821	8	35	76	173	232	178	102	117	125	157	115	78	91	64	57	56	38	35	32	20	20	16	8	15	7
GLP-1 Duration	≥12 months	FFM-to-FM ratio	GLP-1RA	824	14	48	151	315	146	139	166	156	145	136	130	120	146	109	120	116	102	112	101	80	78	60	61	69	32

## Sheet: eTable2
eTable 2. Changes in body composition following bariatric surgery or GLP-1RA treatment by sex
	Women (N=2490)
	Baseline (mean)	LSMeans (95% CI) a
		6 months	12 months	24 months
FM (relative change, %)
Surgery	0	39.21 (38.42, 40)	47.89 (47.03, 48.75)	48.09 (46.27, 49.92)
GLP1-RA	0	8.90 (8.12, 9.67)	15.78 (14.95, 16.61)	17.03 (15.37, 18.69)
FFM (relative change, %)
Surgery	0	10.12 (9.63, 10.61)	12.58 (12.05, 13.11)	13.73 (12.58, 14.89)
GLP1-RA	0	3.10 (2.62, 3.57)	4.82 (4.30, 5.33)	4.87 (3.82, 5.92)
FFM-to-FM ratio
Surgery	0.92	1.44 (1.42, 1.46)	1.72 (1.69, 1.74)	1.69 (1.65, 1.74)
GLP1-RA	1.07	1.11 (1.09, 1.13)	1.18 (1.16, 1.2)	1.24 (1.2, 1.28)
	Men (N=576)
	Baseline (mean)	LSMeans (95% CI) a
		6 months	12 months	24 months
FM (relative change, %)
Surgery	0	52.64 (50.21, 55.06)	53.65 (50.87, 56.43)	52.19 (46.17, 58.21)
GLP1-RA	0	11.46 (9.24, 13.69)	19.08 (16.66, 21.5)	-
FFM (relative change, %)
Surgery	0	1.51 (-0.34, 3.36)	5.52 (3.45, 7.58)	6.58 (2.16, 11.00)
GLP1-RA	0	0.98 (-0.74, 2.69)	-0.49 (-2.35, 1.37)	-
FFM-to-FM ratio
Surgery	1.19	2.41 (2.31, 2.5)	2.96 (2.86, 3.06)	2.52 (2.34, 2.7)
GLP1-RA	1.53	1.61 (1.52, 1.69)	1.76 (1.67, 1.85)	-
a Generalized linear mixed‐effects models were fitted adjusting for treatment group, age, race, baseline BMI, diabetes status, treatment year, time (modeled using restricted cubic splines with 3 or 5 knots), and the interaction between time splines and treatment group. Knots were placed at the 10th, 50th, and 90th percentiles for the FFM-to-FM ratio and at the 5th, 27.5th, 50th, 72.5th, and 95th …

## Sheet: eTable3
eTable 3. Changes in body composition following bariatric surgery or GLP-1RA treatment by race
	White (N=2221)
	Baseline (mean)	LSMeans (95% CI) a
		6 months	12 months	24 months
FM (relative change, %)
Surgery	0	43.64 (42.9, 44.37)	51.91 (51.08, 52.74)	51.60 (49.54, 53.65)
GLP1-RA	0	10.73 (9.93, 11.52)	17.90 (17.03, 18.78)	18.99 (17.10, 20.89)
FFM (relative change, %)
Surgery	0	8.29 (7.79, 8.79)	11.31 (10.76, 11.87)	11.92 (10.54, 13.31)
GLP1-RA	0	1.93 (1.39, 2.47)	3.24 (2.64, 3.83)	4.34 (3.05, 5.63)
FFM-to-FM ratio
Surgery	0.98	1.82 (1.79, 1.84)	2.16 (2.13, 2.18)	2.07 (2.02, 2.13)
GLP1-RA	1.18	1.38 (1.35, 1.4)	1.47 (1.44, 1.49)	1.54 (1.49, 1.59)
	Black (N=711)
	Baseline (mean)	LSMeans (95% CI) a
		6 months	12 months	24 months
FM (relative change, %)
Surgery	0	39.33 (37.88, 40.78)	42.79 (41.13, 44.44)	43.46 (39.91, 47.01)
GLP1-RA	0	10.47 (9.08, 11.86)	17.02 (15.52, 18.52)	-
FFM (relative change, %)
Surgery	0	5.89 (4.90, 6.88)	7.59 (6.44, 8.74)	10.47 (7.87, 13.06)
GLP1-RA	0	1.30 (0.37, 2.23)	2.04 (1.03, 3.06)	-
FFM-to-FM ratio
Surgery	0.91	1.58 (1.53, 1.63)	1.8 (1.75, 1.86)	1.69 (1.59, 1.79)
GLP1-RA	1.07	1.33 (1.28, 1.37)	1.41 (1.36, 1.45)	-
a Generalized linear mixed‐effects models were fitted adjusting for treatment group, age, sex, baseline BMI, diabetes status, treatment year, time (modeled using restricted cubic splines with 3 or 5 knots), and the interaction between time splines and treatment group. Knots were placed at the 10th, 50th, and 90th percentiles for the FFM-to-FM ratio and at the 5th, 27.5th, 50th, 72.5th, and 95th p…

## Sheet: eTable4
eTable 4. Changes in body composition following bariatric surgery or GLP-1RA treatment by BMI ≤40 or > 40kg/m2
	BMI<=40 (N=1153)
	Baseline (mean)	LSMeans (95% CI) a
		6 months	12 months	24 months
FM (relative change, %)
Surgery	0	46.31 (44.41, 48.22)	49.67 (47.54, 51.8)	46.93 (41.53, 52.33)
GLP1-RA	0	11.09 (9.68, 12.51)	17.61 (16.11, 19.11)	12.9 (10.1, 15.7)
FFM (relative change, %)
Surgery	0	8.21 (7.11, 9.31)	9.79 (8.59, 10.99)	11.46 (8.53, 14.39)
GLP1-RA	0	2.2 (1.37, 3.04)	2.95 (2.07, 3.83)	3.21 (1.61, 4.82)
FFM-to-FM ratio
Surgery	1.13	2.26 (2.20, 2.32)	2.62 (2.55, 2.69)	2.27 (2.12, 2.41)
GLP1-RA	1.31	1.68 (1.64, 1.73)	1.79 (1.74, 1.84)	1.79 (1.71, 1.86)
	BMI>40 (N=1913)
	Baseline (mean)	LSMeans (95% CI) a
		6 months	12 months	24 months
FM (relative change, %)
Surgery	0	41.52 (40.55, 42.49)	49.62 (48.58, 50.65)	49.95 (48.00, 51.91)
GLP1-RA	0	8.99 (7.97, 10.01)	16.89 (15.81, 17.98)	21.59 (19.5, 23.67)
FFM (relative change, %)
Surgery	0	7.74 (7.04, 8.44)	10.8 (10.05, 11.54)	11.71 (10.27, 13.15)
GLP1-RA	0	1.56 (0.82, 2.3)	3.09 (2.30, 3.88)	3.33 (1.80, 4.87)
FFM-to-FM ratio
Surgery	0.94	1.62 (1.58, 1.65)	1.93 (1.89, 1.96)	1.89 (1.83, 1.94)
GLP1-RA	0.98	1.19 (1.16, 1.23)	1.26 (1.23, 1.30)	1.4 (1.34, 1.45)
a Generalized linear mixed‐effects models were fitted adjusting for treatment group, age, sex, race, baseline BMI, diabetes status, treatment year, time (modeled using restricted cubic splines with 3 or 5 knots), and the interaction between time splines and treatment group. Knots were placed at the 10th, 50th, and 90th percentiles for the FFM-to-FM ratio and at the 5th, 27.5th, 50th, 72.5th, and …

## Sheet: eTable5
eTable 5. Changes in body composition following bariatric surgery or GLP-1RA treatment by diabetes history
	No (N=2100)
	Baseline (mean)	LSMeans (95% CI) a
		6 months	12 months	24 months
FM (relative change, %)
Surgery	0	43.30 (42.31, 44.29)	51.53 (50.45, 52.61)	52.79 (50.5, 55.08)
GLP1-RA	0	11.50 (10.56, 12.43)	18.69 (17.68, 19.69)	17.21 (15.19, 19.23)
FFM (relative change, %)
Surgery	0	8.04 (7.37, 8.72)	11.02 (10.29, 11.76)	12.39 (10.82, 13.96)
GLP1-RA	0	1.84 (1.20, 2.48)	2.85 (2.17, 3.54)	2.55 (1.16, 3.94)
FFM-to-FM ratio
Surgery	0.95	1.78 (1.75, 1.81)	2.11 (2.07, 2.14)	2.03 (1.96, 2.09)
GLP1-RA	1.15	1.40 (1.37, 1.43)	1.48 (1.45, 1.51)	1.49 (1.44, 1.55)
	Yes (N=966)
	Baseline (mean)	LSMeans (95% CI) a
		6 months	12 months	24 months
FM (relative change, %)
Surgery	0	41.06 (39.58, 42.55)	46.97 (45.38, 48.56)	44.49 (41.35, 47.64)
GLP1-RA	0	7.80 (6.36, 9.24)	14.51 (12.97, 16.06)	19.51 (16.65, 22.37)
FFM (relative change, %)
Surgery	0	7.44 (6.46, 8.41)	10.00 (8.96, 11.04)	10.45 (8.36, 12.54)
GLP1-RA	0	1.99 (1.05, 2.94)	3.42 (2.4, 4.43)	4.86 (2.94, 6.77)
FFM-to-FM ratio
Surgery	0.99	1.76 (1.71, 1.81)	2.07 (2.01, 2.12)	1.97 (1.88, 2.06)
GLP1-RA	1.16	1.33 (1.28, 1.38)	1.41 (1.36, 1.46)	1.60 (1.52, 1.68)
a Generalized linear mixed‐effects models were fitted adjusting for treatment group, age, sex, race, baseline BMI, treatment year, time (modeled using restricted cubic splines with 3 or 5 knots), and the interaction between time splines and treatment group. Knots were placed at the 10th, 50th, and 90th percentiles for the FFM-to-FM ratio and at the 5th, 27.5th, 50th, 72.5th, and 95th percentiles …

## Sheet: eTable6
eTable 6. Changes in body composition following bariatric surgery or GLP-1RA treatment for < 12 or >=12 months
	Baseline (mean)	LSMeans (95% CI) a
		6 months	12 months	24 months
FM (relative change, %)
Surgery	0	42.36 (41.54, 43.18)	49.74 (48.85, 50.63)	49.69 (47.84, 51.54)
GLP1-RA<12 months	0	10.56 (9.62, 11.51)	16.89 (15.80, 17.99)	-
GLP1-RA≥12 months	0	10.03 (9.11, 10.95)	17.43 (16.44, 18.41)	16.56 (14.73, 18.39)
FFM (relative change, %)
Surgery	0	7.80 (7.25, 8.35)	10.64 (10.04, 11.23)	11.67 (10.42, 12.92)
GLP1-RA<12 months	0	1.58 (0.94, 2.22)	2.45 (1.71, 3.19)	-
GLP1-RA≥12 months	0	2.04 (1.43, 2.66)	3.31 (2.65, 3.97)	3.7 (2.45, 4.94)
FFM-to-FM ratio
Surgery	0.97	1.77 (1.75, 1.8)	2.09 (2.06, 2.12)	2.01 (1.96, 2.06)
GLP1-RA<12 months	1.17	1.38 (1.35, 1.41)	1.49 (1.45, 1.52)	-
GLP1-RA≥12 months	1.14	1.37 (1.34, 1.4)	1.45 (1.42, 1.48)	1.49 (1.44, 1.54)
a Generalized linear mixed‐effects models were fitted adjusting for treatment (surgery, GLP1-RA<12 months, or ≥ 12 months), age, sex, race, baseline BMI, treatment year, time (modeled using restricted cubic splines with 3 or 5 knots), and the interaction between time splines and treatment. Knots were placed at the 10th, 50th, and 90th percentiles for the FFM-to-FM ratio and at the 5th, 27.5th, 50…
